# Supplementary material for: Vibrio cholerae Chromosome Partitioning without Polar Anchoring by HubP
Source: Genes (Basel). 2022 May 13;13(5):877. doi: 10.3390/genes13050877 (PMC9140986; doi:10.3390/genes13050877)
Supplement: Supplementary file 1 [file genes-13-00877-s001.zip]

Archive with 2 entries (2 files):
- genes-1718997-Supplementary Figures.pdf
- genes-1718997-Supplementary Tables.pdf
